# Supplementary material for: A comparative transcriptome analysis of the novel obligate methanotroph Methylomonas sp. DH-1 reveals key differences in transcriptional responses in C1 and secondary metabolite pathways during growth on methane and methanol
Source: BMC Genomics. 2019 Feb 12;20:130. doi: 10.1186/s12864-019-5487-6 (PMC6373157; doi:10.1186/s12864-019-5487-6)
Supplement: Supplementary file 1 — Table S1. Ten genes most highly expressed in Methylomonas sp. DH-1 in methane. (XLSX 12 kb) [file 12864_2019_5487_MOESM1_ESM.xlsx]

## Sheet: Table S1
Table S1: Ten genes most highly experessed in Methylomonas sp. DH-1 in methane
Locus_tag	Product	Gene	FPKM on methane	FPKM on methanol	log2(fold_change)	Fold change	P-value	Significant
AYM39_RS20610	RNase P RNA component class A	rnpB	706863	273273	-1.37109	2.58666	0.0034	yes
AYM39_RS17700	transfer-messenger RNA	ssrA	200196	215364	0.105367	1.07577	0.79495	no
AYM39_RS04400	6S RNA	ssrS	150996	49646.3	-1.60475	3.04143	0.000452469	yes
AYM39_RS19785	methane monooxygenase/ammonia monooxygenase subunit C	pmoC	108155	27558.9	-1.52007	2.86805	0.0002	yes
AYM39_RS19775	methane monooxygenase/ammonia monooxygenase subunit B	pmoB	48407.4	13508.1	-1.45208	2.73602	0.0002	yes
AYM39_RS19780	methane monooxygenase/ammonia monooxygenase subunit A	pmoA	40294.6	7378.5	-2.44919	5.46109	4.24791e-07	yes
AYM39_RS09135	hypothetical protein		17681.6	4238.2	-2.06073	4.17197	4.44837e-07	yes
AYM39_RS14690	hypothetical protein		15776.6	6234.13	-1.33952	2.53067	0.000101905	yes
AYM39_RS04665	hypothetical protein		14306.5	2586.96	-2.46734	5.53023	1.21917e-07	yes
AYM39_RS11920	hypothetical protein		11216.8	235.51	-5.57373	47.6277	0	yes
