# Supplementary material for: A comparative transcriptome analysis of the novel obligate methanotroph Methylomonas sp. DH-1 reveals key differences in transcriptional responses in C1 and secondary metabolite pathways during growth on methane and methanol
Source: BMC Genomics. 2019 Feb 12;20:130. doi: 10.1186/s12864-019-5487-6 (PMC6373157; doi:10.1186/s12864-019-5487-6)
Supplement: Supplementary file 2 — Table S2. Differential expression of genes involved in methane, methanol and formaldehyde oxidation in methane and methanol. (XLSX 14 kb) [file 12864_2019_5487_MOESM2_ESM.xlsx]

## Sheet: Table S2
Table S2: Differential expression of genes involved in methane, methanol and formaldehyde oxidation in methane and methanol
Locus_tag	Product	Gene	FPKM on methane	FPKM on methanol	log2(fold_change)	Fold change	P-value	Significant
AYM39_RS19785	methane monooxygenase/ammonia monooxygenase subunit C	pmoC	108155	27558.9	-1.52007	2.86805	0.0002	yes
AYM39_RS19775	methane monooxygenase/ammonia monooxygenase subunit B	pmoB	48407.4	13508.1	-1.45208	2.73602	0.0002	yes
AYM39_RS19780	methane monooxygenase/ammonia monooxygenase subunit A	pmoA	40294.6	7378.5	-2.44919	5.46109	4.24791e-07	yes
AYM39_RS15620	methanol dehydrogenase	mxaF	6774.96	4627.11	-0.550102	1.46419	0.262818	no
AYM39_RS15615	methanol oxidation system protein MoxJ	mxaJ	3126.6	2319.34	-0.430885	1.34806	0.328512	no
AYM39_RS15610	cytochrome c(L)%2C periplasmic	mxaG	3118.87	3046.4	-0.0339193	1.02379	0.930819	no
AYM39_RS15605	methanol dehydrogenase	mxaI	8922.2	6200.52	-0.525011	1.43894	0.181335	no
AYM39_RS15600	AAA family ATPase	mxaR	609.395	528.388	-0.205782	1.15331	0.568379	no
AYM39_RS15595	MxaP protein	mxaP	213.845	162.128	-0.399437	1.31899	0.103684	no
AYM39_RS15590	MxaS protein	mxaS	226.294	197.328	-0.197607	1.14679	0.492021	no
AYM39_RS15585	hypothetical protein	mxaA	228.601	244.884	0.0992669	1.07123	0.730977	no
AYM39_RS15580	hypothetical protein	mxaC	155.739	158.963	0.0295657	1.0207	0.912308	no
AYM39_RS15575	MxaK protein	mxaK	148.408	154.082	0.054131	1.03823	0.817804	no
AYM39_RS15570	MxaL protein	mxaL	160.184	214.591	0.42186	1.33965	0.11135	no
AYM39_RS03805	methanol dehydrogenase (XoxF)	xoxF	293.133	80.3302	-1.86754	3.6491	1.27813e-07	yes
AYM39_RS18510	aldehyde-activating protein	fae3	264.709	236.009	-0.165561	1.1216	0.496371	no
AYM39_RS06230	aldehyde-activating protein	fae1	7.93472	7.70805	-0.0418124	1.02941	0.935872	no
AYM39_RS08565	formaldehyde-activating enzyme	fae2	2765.99	6421.38	1.21509	2.32155	0.00339359	yes
AYM39_RS15710	methylenetetrahydromethanopterin dehydrogenase	mtdB	358.45	339.435	-0.0786368	1.05602	0.796917	no
AYM39_RS15715	methylenetetrahydromethanopterin dehydrogenase	mtdB	378.736	271.888	-0.478178	1.39298	0.110329	no
AYM39_RS15715	formylmethanofuran--tetrahydromethanopterin N-formyltransferase	fhcD	258.062	178.981	-0.527914	1.44184	0.116086	no
AYM39_RS03090	formylmethanofuran dehydrogenase subunit A	fmdA	258.062	178.981	-0.527914	1.44184	0.116086	no
AYM39_RS15980	formate dehydrogenase subunit alpha	fdhs	11.9409	9.85384	-0.277155	1.2118	0.252654	no
AYM39_RS17000	formate dehydrogenase subunit gamma	fdhs	431.65	437.683	0.0200252	1.01398	0.939108	no
AYM39_RS17005	formate dehydrogenase	fdhs	288.39	225.097	-0.357472	1.28118	0.302535	no
AYM39_RS17010	formate dehydrogenase subunit alpha	fdhs	625.879	326.413	-0.939186	1.91745	0.0293983	no
AYM39_RS17015	formate dehydrogenase family accessory protein FdhD	fdhs	111.138	52.1389	-1.09192	2.13158	1.01405e-05	yes
AYM39_RS17020	formate dehydrogenase	fdhs	101.629	99.7373	-0.0271134	1.01897	0.94369	no
AYM39_RS08885	methylenetetrahydrofolate dehydrogenase	mtdA	141.946	216.195	0.606993	1.52308	0.022913	no
AYM39_RS08550	methenyltetrahydromethanopterin cyclohydrolase	fch	135.463	295.357	1.12456	2.18035	5.58933e-05	yes
AYM39_RS09665	formate--tetrahydrofolate ligase	ftfL	60.7942	60.8958	0.00240764	1.00167	0.992663	no
AYM39_RS18590	methane monooxygenase/ammonia monooxygenase subunit A	pmxA	5.36111	4.58058	-0.227004	1.1704	0.66887	no
AYM39_RS18595	methane monooxygenase/ammonia monooxygenase subunit B	pmxB	6.74491	5.98688	-0.171995	1.12662	0.641086	no
AYM39_RS18600	methane monooxygenase/ammonia monooxygenase subunit C	pmxC	21.3545	10.1216	-1.07711	2.10981	0.00271316	yes
AYM39_RS02650	pyrroloquinoline quinone biosynthesis protein PqqE	pqqE	92.7321	73.3605	-0.338066	1.26406	0.167865	no
AYM39_RS02655	pyrroloquinoline quinone biosynthesis protein PqqD	pqqD	146.992	135.621	-0.116159	1.08385	0.672697	no
AYM39_RS02665	pyrroloquinoline quinone biosynthesis protein PqqC	pqqC	237.972	270.322	0.183883	1.13594	0.490942	no
AYM39_RS02670	pyrroloquinoline quinone biosynthesis protein PqqB	pqqB	241.954	330.012	0.447784	1.36394	0.129869	no
AYM39_RS15940	aldehyde dehydrogenase	ald	65.2144	58.0324	-0.168333	1.12376	0.496121	no
