# Supplementary material for: A comparative transcriptome analysis of the novel obligate methanotroph Methylomonas sp. DH-1 reveals key differences in transcriptional responses in C1 and secondary metabolite pathways during growth on methane and methanol
Source: BMC Genomics. 2019 Feb 12;20:130. doi: 10.1186/s12864-019-5487-6 (PMC6373157; doi:10.1186/s12864-019-5487-6)
Supplement: Supplementary file 4 — Table S4. Differential expression of genes involved in serine and TCA cycle in methane and methanol. (XLSX 13 kb) [file 12864_2019_5487_MOESM4_ESM.xlsx]

## Sheet: Table S4
Table S4: Differential expression of genes involved in serine and TCA cycle in methane and methanol
Locus_tag	Product	Gene	FPKM on methane	FPKM on methanol	log2(fold_change)	Fold change	P-value	Significant
AYM39_RS08875	serine hydroxymethyltransferase	glyA	132.532	125.9	-0.0740618	1.05268	0.797019	no
AYM39_RS08365	serine--glyoxylate aminotransferase	sga	168.157	362.101	1.10659	2.15336	0.000393564	yes
AYM39_RS08345	D-glycerate dehydrogenase	gdh	37.6786	23.0141	-0.711229	1.6372	0.00503501	yes
AYM39_RS08880	glycerate kinase	gck	31.7867	43.5233	0.453363	1.36923	0.049184	no
AYM39_RS04455	phosphopyruvate hydratase	eno	305.511	362.13	0.245285	1.18533	0.470503	no
AYM39_RS12345	phosphoenolpyruvate carboxylase	ppc	181.137	18.8624	0	9.6031	0	yes
AYM39_RS08890	malate dehydrogenase	mdh	269.472	459.014	0.768403	1.70338	0.016458	yes
AYM39_RS08405	succinate--CoA ligase subunit beta	sucC	116.643	209.301	0.843477	1.79437	0.00301646	yes
AYM39_RS08410	succinate--CoA ligase subunit alpha	sucD	196.383	429.049	1.12748	2.18477	0.000169175	yes
AYM39_RS08395	malyl-CoA lyase	mclA	128.154	356.561	1.47627	2.78228	1.24882e-07	yes
AYM39_RS18055	succinate--CoA ligase subunit beta	sucC	206.05	132.75	-0.634282	1.55217	0.0256588	no
AYM39_RS18060	succinate--CoA ligase subunit alpha	sucD	215.773	126.332	-0.772293	1.70798	0.00329317	yes
AYM39_RS09365	citrate (Si)-synthase	cs	227.561	215.228	-0.0803879	1.0573	0.799264	no
AYM39_RS11995	2-oxoglutarate dehydrogenase E1 component	sucA	244.005	185.644	-0.394367	1.31437	0.301014	no
AYM39_RS09370	succinate dehydrogenase%2C cytochrome b556 subunit	sdh1	267.661	122.733	-1.12489	2.18085	3.14499e-06	yes
AYM39_RS09375	succinate dehydrogenase%2C hydrophobic membrane anchor protein	sdh2	220.87	148.656	-0.571221	1.48578	0.0158063	yes
AYM39_RS09380	succinate dehydrogenase flavoprotein subunit	sdh3	208.237	133.682	-0.639422	1.5577	0.0498289	no
AYM39_RS09385	succinate dehydrogenase iron-sulfur subunit	sdh4	196.196	136.92	-0.518964	1.43293	0.0414569	no
AYM39_RS01805	fumarate hydratase	fh	42.0264	30.4499	-0.464857	1.38018	0.0481931	no
AYM39_RS11400	bifunctional aconitate hydratase 2/2-methylisocitrate dehydratase	acnB	90.9226	97.5444	0.10142	1.07283	0.74347	no
AYM39_RS11410	isocitrate dehydrogenase	idh	188.45	90.5651	-1.05715	2.08082	0.000143833	yes
AYM39_RS12000	dihydrolipoamide succinyltransferase	sucB	273.314	173.203	-0.658098	1.578	0.0322719	no
AYM39_RS00645	dihydrolipoyl dehydrogenase	dld	242.408	281.235	0.214335	1.16017	0.514921	no
AYM39_RS18925	2-oxoglutarate dehydrogenase	sucA	121.145	103.939	-0.220991	1.16553	0.460454	no
AYM39_RS11410	isocitrate dehydrogenase	idh	110.159	197.746	0.844057	1.79509	0.000977591	yes
