# Supplementary material for: A comparative transcriptome analysis of the novel obligate methanotroph Methylomonas sp. DH-1 reveals key differences in transcriptional responses in C1 and secondary metabolite pathways during growth on methane and methanol
Source: BMC Genomics. 2019 Feb 12;20:130. doi: 10.1186/s12864-019-5487-6 (PMC6373157; doi:10.1186/s12864-019-5487-6)
Supplement: Supplementary file 6 — Table S5. Differential expression of genes involved in MEP pathway and carotenoid biosynthesis pathway in methane and methanol. (XLSX 12 kb) [file 12864_2019_5487_MOESM6_ESM.xlsx]

## Sheet: Table S5
Table S5: Differential expression of genes involved in MEP pathway and carotenoid biosynthesis pathway in methane and methanol
Locus_tag	Product	Gene	FPKM on methane	FPKM on methanol	log2(fold_change)	Fold change	P-value	Significant
AYM39_RS04465	2-C-methyl-D-erythritol 4-phosphate cytidylyltransferase	ispD	22.4703	19.3166	-0.21818	1.16327	0.478495	no
AYM39_RS15100	4-hydroxy-3-methylbut-2-enyl diphosphate reductase	ispH	305.186	423.324	0.472073	1.3871	0.148867	no
AYM39_RS12815	4-hydroxy-3-methylbut-2-en-1-yl diphosphate synthase	ispG	177.733	155.229	-0.195316	1.14497	0.533043	no
AYM39_RS04470	2-C-methyl-D-erythritol 2%2C4-cyclodiphosphate synthase	ispF	25.983	21.3655	-0.282288	1.21612	0.43547	no
AYM39_RS17975	4-(cytidine 5'-diphospho)-2-C-methyl-D-erythritol kinase	ispE	548.196	1046.48	0.932781	1.90895	0.00615467	yes
AYM39_RS06180	1-deoxy-D-xylulose-5-phosphate synthase	dxs1	70.6733	175.194	1.30972	2.47893	4.29357e-06	yes
AYM39_RS12700	1-deoxy-D-xylulose-5-phosphate reductoisomerase	dxr	234.18	454.792	0.95759	1.94206	0.00355834	yes
AYM39_RS11865	NUDIX hydrolase	idi	28.2031	27.7138	-0.025245	1.01765	0.936214	no
AYM39_RS00810	octaprenyl diphosphate synthase	fpps	185.661	440.485	1.24642	2.37252	4.1147e-05	yes
AYM39_RS06185	geranyl transferase	gpps	64.0611	169.682	1.40532	2.64877	8.48858e-09	yes
AYM39_RS15945	phytoene desaturase	crtN	90.0915	105.348	0.225704	1.16935	0.405977	no
AYM39_RS15940	aldehyde dehydrogenase	ald	65.2144	58.0324	-0.168333	1.12376	0.496121	no
AYM39_RS15935	diapolycopene oxygenase	crtN2	66.0106	68.1056	0.045077	1.03174	0.855079	no
AYM39_RS06155	phytoene synthase	sqs	108.82	625.004	2.52192	5.74346	2.22045e-16	yes
AYM39_RS06125	1-deoxy-D-xylulose-5-phosphate synthase	dxs2	61.905	193.582	1.64482	3.12709	6.98951e-09	yes
