# Supplementary material for: A comparative transcriptome analysis of the novel obligate methanotroph Methylomonas sp. DH-1 reveals key differences in transcriptional responses in C1 and secondary metabolite pathways during growth on methane and methanol
Source: BMC Genomics. 2019 Feb 12;20:130. doi: 10.1186/s12864-019-5487-6 (PMC6373157; doi:10.1186/s12864-019-5487-6)
Supplement: Supplementary file 7 — Table S6. Differential expression of genes involved in hopanoid biosynthesis pathway in methane and methanol. (XLSX 11 kb) [file 12864_2019_5487_MOESM7_ESM.xlsx]

## Sheet: Table S6
Table S6: Differential expression of genes involved in hopanoid biosynthesis pathway in methane and methanol
Locus_tag	Product	Gene	FPKM on methane	FPKM on methanol	log2(fold_change)	Fold change	P-value	Significant
AYM39_RS06150	squalene-hopene cyclase	shc	118.306	441.27	1.89914	3.72991	6.88409e-09	yes
AYM39_RS06160	hopanoid biosynthesis associated radical SAM protein HpnH	hpnH	243.734	1548.39	2.66738	6.35274	1.53211e-14	yes
AYM39_RS06145	phosphorylase	hpnG	59.289	281.697	2.24831	4.75126	0	yes
AYM39_RS06155	phytoene synthase	sqs	108.82	625.004	2.52192	5.74346	2.22045e-16	yes
AYM39_RS00680	hopanoid C-3 methylase HpnR	hpnR	234.928	184.397	-0.349404	1.27403	0.284763	no
AYM39_RS00990	hopanoid biosynthesis-associated RND transporter HpnN	hpnN	64.1282	36.9232	-0.796433	1.7368	0.00516714	yes
AYM39_RS06140	aminotransferase	hpnO	59.2346	198.851	1.74717	3.35699	2.9281e-12	yes
AYM39_RS06165	hopanoid biosynthesis protein HpnM	hpnM	231.873	919.709	1.98784	3.96643	9.74776e-14	yes
