# Supplementary material for: A comparative transcriptome analysis of the novel obligate methanotroph Methylomonas sp. DH-1 reveals key differences in transcriptional responses in C1 and secondary metabolite pathways during growth on methane and methanol
Source: BMC Genomics. 2019 Feb 12;20:130. doi: 10.1186/s12864-019-5487-6 (PMC6373157; doi:10.1186/s12864-019-5487-6)
Supplement: Supplementary file 8 — Table S7. Differential expression of genes involved in responding to the oxidative stress in methane and methanol. (XLSX 17 kb) [file 12864_2019_5487_MOESM8_ESM.xlsx]

## Sheet: Table S7
Table S7. Differential expression of genes involved in responding to the oxidative stress in methane and methanol
Locus_tag	Gene	Product	Transcription factor	FPKM on methane	FPKM on methanol	Log2 (fold change)	Fold change	P-value	Signigicant
AYM39_RS20215	ahpC	alkyl hydroperoxide reductase	OxyR	1210.18	2193.63	0.858094	1.81264	0.0188967	yes
AYM39_RS11345	fur	transcriptional repressor	OxyR,SoxS	143.173	375.851	1.3924	2.62515	5.25912e-10	yes
AYM39_RS13955	clpS	ATP-dependent Clp protease adapter ClpS	OxyR	733.69	450.883	-0.70242	1.62723	0.00430255	yes
AYM39_RS12405	sufB	Fe-S cluster assembly protein SufB	OxyR	121.139	183.929	0.602487	1.51833	0.0413636	no
AYM39_RS12400	sufC	Fe-S cluster assembly ATPase SufC	OxyR	53.4608	158.462	1.56758	2.96407	3.54523e-11	yes
AYM39_RS12395	sufD	Fe-S cluster assembly protein SufD	OxyR	36.9457	131.597	1.83264	3.56188	1.24345e-13	yes
AYM39_RS12385	sufS	cysteine sulfinate desulfinase	OxyR	27.7234	77.6564	1.486	2.80111	2.3363e-10	yes
AYM39_RS03615	mepM	peptidase M23	OxyR	156.558	161.119	0.041427	1.02913	0.882238	no
AYM39_RS17720	trxC	thioredoxin	OxyR	22.9772	23.6263	0.0401879	1.02825	0.913147	no
AYM39_RS11590	yhjA	cytochrome-c peroxidase	OxyR	471.436	281.838	-0.742192	1.67272	0.0265252	no
AYM39_RS12660	katG	catalase/peroxidase HPI	OxyR	72.6562	32.3379	-1.16786	2.24678	7.93241e-06	yes
AYM39_RS12665	oxyR2	transcriptional regulator		20.4167	25.499	0.320692	1.24893	0.234194	no
AYM39_RS18505	oxyR	DNA-binding transcriptional regulator OxyR	OxyR	60.1858	42.1967	-0.512292	1.42631	0.0324423	no
AYM39_RS00230	soxR	MerR family transcriptional regulator	OxyR	37.4312	40.3361	0.107831	1.07761	0.726867	no
AYM39_RS06675	hemH	ferrochelatase	OxyR	62.1965	70.903	0.189013	1.13998	0.42931	no
AYM39_RS09950	ychF	redox-regulated ATPase YchF	OxyR	212.199	450.982	1.08765	2.12528	0.000770018	yes
AYM39_RS20000	lpxC	UDP-3-O-[3-hydroxymyristoyl] N-acetylglucosaminedeacetylase	SoxR,S	206.325	313.991	0.605804	1.52183	0.0332449	no
AYM39_RS10130	tyrA	prephenate dehydrogenase	SoxR	23.6578	45.3667	0.939316	1.91762	0.000202725	yes
AYM39_RS00230	soxR	MerR family transcriptional regulator	SoxR	37.4312	40.3361	0.107831	1.07761	0.726867	no
AYM39_RS13935	mgtA	magnesium-translocating P-type ATPase	SoxR	26.4277	15.3846	-0.780567	1.71781	0.00137626	yes
AYM39_RS12900	mdlB	ABC transporter ATP-binding protein	SoxS	52.4677	56.9798	0.119019	1.086	0.633141	no
AYM39_RS06300	acrA	efflux transporter periplasmic adaptor subunit	SoxS	78.6371	271.419	1.78724	3.45154	1.16092e-11	yes
AYM39_RS06295	acrB	multidrug efflux RND transporter permease subunit	SoxS	81.0647	168.242	1.05339	2.0754	0.00157044	yes
AYM39_RS04560	fldA	flavodoxin	SoxS	73.2713	45.2751	-0.694531	1.61836	0.00789333	yes
AYM39_RS07780	ribA	GTP cyclohydrolase II	SoxS	3.80245	1.96778	-0.950362	1.93236	0.26885	no
AYM39_RS07250	nhoA	N-hydroxyarylamine O-acetyltransferase	SoxS	51.1616	63.6756	0.315677	1.2446	0.186894	no
AYM39_RS14060	zwf	glucose-6-phosphate dehydrogenase	SoxS	106.831	228.637	1.09773	2.14018	0.000255359	yes
AYM39_RS10130	tyrA	prephenate dehydrogenase	SoxS	23.6578	45.3667	0.939316	1.91762	0.000202725	yes
AYM39_RS19570	nfsB	NAD(P)H nitroreductase YfkO	SoxS	62.4902	75.9071	0.280605	1.2147	0.246356	no
AYM39_RS00075	marR	MarR family transcriptional regulator	SoxS	23.0124	29.4765	0.357153	1.2809	0.277252	no
AYM39_RS01210	aroF	phospho-2-dehydro-3-deoxyheptonate aldolase		128.265	214.425	0.741342	1.67173	0.00578725	yes
AYM39_RS07590	sod	superoxide dismutase		121.744	68.0705	-0.838751	1.7885	0.000633621	yes
AYM39_RS19670	sod	superoxide dismutase		586.391	810.533	0.467008	1.38224	0.133047	no
AYM39_RS12660	kat	catalase/peroxidase HPI		72.6562	32.3379	-1.16786	2.24678	7.93241e-06	yes
AYM39_RS00225	gpx	glutathione peroxidase		201.784	75.295	-1.42218	2.6799	7.40039e-09	yes
AYM39_RS01880	gss	glutathione synthase		136.141	137.35	0.012759	1.00888	0.959389	no
AYM39_RS05250	gstS	glutathione S-transferase		125.868	139.153	0.144754	1.10554	0.523729	no
AYM39_RS07495	gstS	glutathione S-transferase		22.3537	9.90615	-1.17412	2.25655	0.00278358	yes
AYM39_RS13560	gstS	glutathione S-transferase		16.8044	13.2241	-0.345671	1.27074	0.350975	no
AYM39_RS14260	gpx	glutathione peroxidase		90.2786	57.4756	-0.651435	1.57073	0.00988072	yes
AYM39_RS15890	gss	glutathione synthetase		100.692	79.337	-0.343888	1.26917	0.308206	no
AYM39_RS17615	gstS	glutathione S-transferase		9.79859	9.86142	0.0092219	1.00641	0.981198	no
AYM39_RS17645	gstS	glutathione S-transferase		57.1979	66.8493	0.224951	1.16874	0.355564	no
AYM39_RS19665	gstS	glutathione S-transferase		240.94	1141.17	2.24376	4.7363	1.1724e-13	yes
AYM39_RS04695	prxs	peroxiredoxin		286.707	361.931	0.336139	1.26237	0.168295	no
AYM39_RS08700	prxs	peroxiredoxin		197.437	202.073	0.0334828	1.02348	0.888586	no
AYM39_RS15505	prxs	peroxiredoxin		31.9136	17.8376	-0.839247	1.78912	0.0183533	yes
