# Supplementary material for: A comparative transcriptome analysis of the novel obligate methanotroph Methylomonas sp. DH-1 reveals key differences in transcriptional responses in C1 and secondary metabolite pathways during growth on methane and methanol
Source: BMC Genomics. 2019 Feb 12;20:130. doi: 10.1186/s12864-019-5487-6 (PMC6373157; doi:10.1186/s12864-019-5487-6)
Supplement: Supplementary file 9 — Table S8. Differential expression of genes in pDH1 plasmid in methane and methanol. (XLSX 30 kb) [file 12864_2019_5487_MOESM9_ESM.xlsx]

## Sheet: Table S8
Table S8. Differential expression of genes in pDH1 plasmid in methane and methanol
Locus _Tag	Product	FPKM on methane	FPKM on methanol	Log2(fold change)	Fold change	P-value	Significant
AYM39_RS21590	hypothetical protein CDS	1216.07	1139.14	-0.0942843	1.06754	0.79535	no
AYM39_RS21595	hypothetical protein CDS	452.063	502.057	0.151328	1.11059	0.53865	no
AYM39_RS21600	hypothetical protein CDS	921.283	685.475	-0.426541	1.34401	0.29435	no
AYM39_RS21870	hypothetical protein CDS	63859.5	10990.2	-2.53868	5.81057	5e-05	yes
AYM39_RS21610	hypothetical protein CDS	956.229	591.694	-0.692504	1.61609	0.05885	no
AYM39_RS23385	hypothetical protein CDS	883.349	1006.28	0.187981	1.13917	0.78075	no
AYM39_RS21615	hypothetical protein CDS	666.48	521.455	-0.35402	1.27812	0.26805	no
AYM39_RS21620	hypothetical protein CDS	1241.3	903.407	-0.458407	1.37402	0.1584	no
AYM39_RS21625	hypothetical protein CDS	758.403	695.198	-0.125541	1.09092	0.66145	no
AYM39_RS21630	hypothetical protein CDS	480.348	869.249	0.85569	1.80962	0.2978	no
AYM39_RS23430	hypothetical protein CDS	21099.1	5854.48	-1.84957	3.60393	5e-05	yes
AYM39_RS21890	TolC family protein CDS	745.425	208.943	-1.83495	3.56759	0.00125	yes
AYM39_RS21640	histone CDS	8664.21	10785	0.315882	1.24477	0.1011	no
AYM39_RS21645	hypothetical protein CDS	2185.35	2020.84	-0.112912	1.08141	0.64775	no
AYM39_RS21650	hypothetical protein CDS	7655.39	8412.37	0.136036	1.09888	0.4871	no
AYM39_RS21885	histidine kinase CDS	945.587	333.6	-1.50309	2.83449	0.0004	yes
AYM39_RS21655	hypothetical protein CDS	7053.49	6906.74	-0.030332	1.02125	0.8617	no
AYM39_RS21660	hypothetical protein CDS	3369.12	2898.86	-0.216885	1.16222	0.3038	no
AYM39_RS23455	hypothetical protein CDS	17191.3	7076.14	-1.28065	2.42948	5e-05	yes
AYM39_RS21760	hypothetical protein CDS	901.584	417.703	-1.10999	2.15844	0.02095	yes
AYM39_RS21675	HlyD family type I secretion periplasmic adaptorsubunit CDS	5590.9	3287.92	-0.765907	1.70044	0.05725	no
AYM39_RS21680	type I secretion system permease/ATPase CDS	8705.48	9531.78	0.130822	1.09492	0.4957	no
AYM39_RS21685	hypothetical protein CDS	9202.98	4493.92	-1.03413	2.04788	5e-05	yes
AYM39_RS21665	hypothetical protein CDS	2597.1	1298.36	-1.00022	2.00031	5e-05	yes
AYM39_RS22170	hypothetical protein CDS	798.521	404.712	-0.980435	1.97306	0.00035	yes
AYM39_RS21635	hypothetical protein CDS	1686.41	867.701	-0.958687	1.94354	0.00025	yes
AYM39_RS21700	IS256 family transposase CDS	0	0	0	1	1	no
AYM39_RS22005	efflux RND transporter periplasmic adaptor subunit CDS	2512.98	1309.14	-0.940782	1.91957	5e-05	yes
AYM39_RS21710	hypothetical protein CDS	2138.91	1661.6	-0.364298	1.28726	0.4593	no
AYM39_RS21895	hypothetical protein CDS	2388.64	1294.65	-0.883624	1.845	0.00975	yes
AYM39_RS22135	hypothetical protein CDS	11361.9	6350.74	-0.83921	1.78907	5e-05	yes
AYM39_RS21725	hypothetical protein CDS	5781.23	5465.33	-0.0810695	1.0578	0.6235	no
AYM39_RS21740	hypothetical protein CDS	318.718	179.739	-0.826381	1.77323	0.02105	yes
AYM39_RS21735	hypothetical protein CDS	720.787	896.479	0.314696	1.24375	0.4808	no
AYM39_RS22565	hypothetical protein CDS	2239.41	1267.45	-0.821191	1.76686	0.0217	yes
AYM39_RS21745	conjugal transfer protein CDS	461.088	452.808	-0.0261424	1.01829	0.92255	no
AYM39_RS21750	hypothetical protein CDS	945.846	688.424	-0.458307	1.37393	0.41255	no
AYM39_RS21755	hypothetical protein CDS	514.318	438.626	-0.229669	1.17257	0.50455	no
AYM39_RS22405	hypothetical protein CDS	14002.4	8137.71	-0.782978	1.72068	5e-05	yes
AYM39_RS21765	hypothetical protein CDS	607.955	691.161	0.185059	1.13686	0.70175	no
AYM39_RS21770	membrane-bound O-acyltransferase family protein CDS	376.289	250.829	-0.585135	1.50018	0.03605	no
AYM39_RS21775	hypothetical protein CDS	652.687	677.156	0.0530966	1.03749	0.82055	no
AYM39_RS22015	heavy metal translocating P-type ATPase CDS	5290.73	3085.22	-0.778095	1.71486	5e-05	yes
AYM39_RS21785	AbrB family transcriptional regulator CDS	5659.86	9150.61	0.693103	1.61676	0.03405	no
AYM39_RS22130	hypothetical protein CDS	12753.8	7557.42	-0.754963	1.68759	5e-05	yes
AYM39_RS21795	exodeoxyribonuclease V subunit alpha CDS	2152.03	1992.28	-0.111283	1.08019	0.79865	no
AYM39_RS21800	exodeoxyribonuclease V subunit beta CDS	2548.82	2262.29	-0.172048	1.12666	0.55935	no
AYM39_RS21805	exodeoxyribonuclease V subunit gamma CDS	3464.15	3348.29	-0.049075	1.0346	0.84445	no
AYM39_RS22540	TIGR02281 family clan AA aspartic protease CDS	9466.93	5611.77	-0.754441	1.68698	5e-05	yes
AYM39_RS22350	diguanylate cyclase response regulator CDS	19737.5	11802.8	-0.741807	1.67227	5e-05	yes
AYM39_RS23415	hypothetical protein CDS	3530.81	3818.07	0.112845	1.08136	0.5016	no
AYM39_RS23420	transposase CDS	1569.63	2022.27	0.36555	1.28837	0.83925	no
AYM39_RS22700	hypothetical protein CDS	5503.74	3328.05	-0.725735	1.65374	5e-05	yes
AYM39_RS22060	CusA/CzcA family heavy metal efflux RND transporter CDS	1780.89	1081.6	-0.719439	1.64654	5e-05	yes
AYM39_RS21670	TolC family protein CDS	4301.03	2613.06	-0.71894	1.64597	5e-05	yes
AYM39_RS21840	hypothetical protein CDS	4508.69	3750.77	-0.265522	1.20207	0.33035	no
AYM39_RS22360	hypothetical protein CDS	14261.1	8703.6	-0.712402	1.63853	5e-05	yes
AYM39_RS22595	hypothetical protein CDS	731.05	449.348	-0.702137	1.62691	0.0012	yes
AYM39_RS21855	hypothetical protein CDS	1343.23	1275.99	-0.074082	1.05269	0.74145	no
AYM39_RS22445	hypothetical protein CDS	4170.85	2593.55	-0.68541	1.60816	0.0001	yes
AYM39_RS21875	hypothetical protein CDS	251.101	305.822	0.284421	1.21792	0.81015	no
AYM39_RS21880	DNA-binding response regulator CDS	981.881	855.786	-0.198298	1.14734	0.64105	no
AYM39_RS21900	acriflavin resistance protein CDS	1871.82	1168.25	-0.680094	1.60224	0.00035	yes
AYM39_RS21715	hypothetical protein CDS	3642.2	2289.67	-0.669672	1.59071	0.0008	yes
AYM39_RS23465	hypothetical protein CDS	3539.27	2236.08	-0.66248	1.5828	0.00025	yes
AYM39_RS23480	hypothetical protein CDS	11420.4	7215.99	-0.662343	1.58265	0.00085	yes
AYM39_RS22205	S49 family peptidase CDS	2430.22	1536.01	-0.661895	1.58216	0.00065	yes
AYM39_RS22125	hypothetical protein CDS	12821	8237.87	-0.638162	1.55635	0.0052	yes
AYM39_RS22030	hypothetical protein CDS	57595.6	37247.8	-0.628802	1.54628	0.00015	yes
AYM39_RS22200	hypothetical protein CDS	8528.11	5524.13	-0.626479	1.54379	0.00025	yes
AYM39_RS21930	polymerase CDS	3987.27	3203.57	-0.315722	1.24463	0.4209	no
AYM39_RS22300	hypothetical protein CDS	2811.93	1863.69	-0.593401	1.5088	0.00065	yes
AYM39_RS21940	kfra protein CDS	2712.88	2406.53	-0.172872	1.1273	0.36475	no
AYM39_RS21945	hypothetical protein CDS	1513.6	2145.54	0.503354	1.41751	0.07365	no
AYM39_RS22020	hypothetical protein CDS	4899.65	3259.32	-0.588106	1.50327	0.01155	yes
AYM39_RS21690	hypothetical protein CDS	11058.4	7435.54	-0.572632	1.48723	0.00195	yes
AYM39_RS21960	MerR family transcriptional regulator CDS	3066.98	4143.5	0.434032	1.351	0.04415	no
AYM39_RS21605	hypothetical protein CDS	929.987	644.753	-0.528463	1.44239	0.00675	yes
AYM39_RS21970	DDE transposase CDS	2439.12	2428.34	-0.00639114	1.00444	0.96795	no
AYM39_RS21975	cation transporter CDS	7925.84	7452.78	-0.0887851	1.06347	0.59885	no
AYM39_RS21980	molybdate ABC transporter substrate-binding protein CDS	12177.5	10360	-0.233202	1.17544	0.14935	no
AYM39_RS21985	anion permease CDS	4563.15	4677.07	0.0355755	1.02497	0.8386	no
AYM39_RS21990	molybdate ABC transporter permease subunit CDS	3636.01	2901.04	-0.325786	1.25335	0.0833	no
AYM39_RS21995	molybdenum ABC transporter ATP-binding protein CDS	3677.38	3521.86	-0.0623408	1.04416	0.711	no
AYM39_RS22000	TolC family protein CDS	861.618	616.474	-0.48301	1.39766	0.19945	no
AYM39_RS21705	hypothetical protein CDS	2547.12	1774.7	-0.521296	1.43524	0.0043	yes
AYM39_RS22185	hypothetical protein CDS	2559.83	1855.55	-0.4642	1.37955	0.00465	yes
AYM39_RS22025	heavy metal sensor signal transduction histidinekinase CDS	29042.4	21354.4	-0.443624	1.36002	0.0056	yes
AYM39_RS22325	DUF1993 domain-containing protein CDS	8874.04	6530.47	-0.442404	1.35887	0.01105	yes
AYM39_RS22165	group II intron reverse transcriptase/maturase CDS	2460.05	1816.04	-0.437886	1.35462	0.0125	yes
AYM39_RS22215	hypothetical protein CDS	872.232	647.85	-0.429052	1.34635	0.0195	yes
AYM39_RS22035	IS256 family transposase CDS	217.922	225.235	0.0476212	1.03356	0.9072	no
AYM39_RS22040	IS256 family transposase CDS	10140.3	10171.7	0.00447041	1.0031	0.97675	no
AYM39_RS22050	hypothetical protein CDS	1372.19	1712.66	0.319756	1.24812	0.2978	no
AYM39_RS22055	HlyD family secretion protein CDS	2661.05	2146.86	-0.309767	1.23951	0.17135	no
AYM39_RS22140	hypothetical protein CDS	6269.85	4676.88	-0.422886	1.34061	0.0166	yes
AYM39_RS22065	hypothetical protein CDS	29648.4	28981	-0.0328479	1.02303	0.84085	no
AYM39_RS22070	hypothetical protein CDS	5459.86	4412.3	-0.307333	1.23742	0.0631	no
AYM39_RS22075	integration host factor subunit beta CDS	4015.74	5669.39	0.497527	1.41179	0.02865	no
AYM39_RS22010	CusA/CzcA family heavy metal efflux RND transporter CDS	4005.05	3077.6	-0.380012	1.30135	0.0174	yes
AYM39_RS23435	hypothetical protein CDS	17173.6	13690.4	-0.327028	1.25443	0.046	no
AYM39_RS22085	hypothetical protein CDS	11262	10893.1	-0.0480567	1.03387	0.7629	no
AYM39_RS22090	hypothetical protein CDS	4611.8	4607.22	-0.00143163	1.00099	0.99475	no
AYM39_RS22285	hypothetical protein CDS	5498.71	7318.11	0.412379	1.33088	0.01735	yes
AYM39_RS22560	Uma2 family endonuclease CDS	4277.49	5756.4	0.428402	1.34574	0.0184	yes
AYM39_RS23440	hypothetical protein CDS	630.293	744.368	0.239993	1.18099	0.8441	no
AYM39_RS22105	type I secretion system permease/ATPase CDS	686.156	654.639	-0.0678374	1.04814	0.72755	no
AYM39_RS22110	HlyD family type I secretion periplasmic adaptorsubunit CDS	0	0	0	1	1	no
AYM39_RS22115	TolC family protein CDS	0	0	0	1	1	no
AYM39_RS22120	hypothetical protein CDS	10382.3	6877.6	-0.594152	1.50959	0.10795	no
AYM39_RS22440	RNA helicase CDS	2224.5	3045.27	0.453091	1.36897	0.0039	yes
AYM39_RS21915	hypothetical protein CDS	9800.1	13811.9	0.495043	1.40936	0.0025	yes
AYM39_RS21830	hypothetical protein CDS	6859.42	9683.03	0.497372	1.41164	0.003	yes
AYM39_RS22675	hypothetical protein CDS	10998.6	15664.4	0.510171	1.42422	0.01505	yes
AYM39_RS22145	transcriptional regulator CDS	6225.23	7732.54	0.312815	1.24213	0.06295	no
AYM39_RS22155	IS21 family transposase CDS	552.414	804.182	0.541774	1.45576	0.01195	yes
AYM39_RS22100	Tn3 family transposase CDS	864.092	1273.77	0.559848	1.47411	0.001	yes
AYM39_RS22160	AAA family ATPase CDS	1902.08	1805.52	-0.0751635	1.05348	0.71405	no
AYM39_RS22480	hypothetical protein CDS	32896.3	48982.1	0.57433	1.48899	0.01325	yes
AYM39_RS22175	hypothetical protein CDS	478.72	361.974	-0.403295	1.32253	0.16375	no
AYM39_RS23445	hypothetical protein CDS	1516.58	1667.22	0.136621	1.09933	0.5652	no
AYM39_RS22180	hypothetical protein CDS	1447.59	976.369	-0.568152	1.48262	0.18135	no
AYM39_RS23450	hypothetical protein CDS	1404.43	1159.43	-0.276567	1.21131	0.2899	no
AYM39_RS22660	mRNA-degrading endonuclease CDS	11005.5	16571.7	0.590494	1.50576	0.0074	yes
AYM39_RS22190	conjugal transfer protein CDS	758.553	571.355	-0.408863	1.32764	0.45775	no
AYM39_RS22195	hypothetical protein CDS	532.442	542.507	0.0270169	1.0189	0.9241	no
AYM39_RS21905	CopG family transcriptional regulator CDS	26299.9	40469.4	0.621774	1.53877	0.00025	yes
AYM39_RS21695	hypothetical protein CDS	6909.36	10857	0.651997	1.57134	0.01175	yes
AYM39_RS22210	hypothetical protein CDS	1562.47	1257.88	-0.312838	1.24215	0.13995	no
AYM39_RS22400	DUF159 family protein CDS	1618.41	2587.94	0.677223	1.59906	0.0011	yes
AYM39_RS22220	conjugal transfer protein TraU CDS	618.23	496.793	-0.3155	1.24444	0.4538	no
AYM39_RS22225	hypothetical protein CDS	843.232	756.807	-0.156005	1.1142	0.61695	no
AYM39_RS22230	hypothetical protein CDS	941.944	809.972	-0.217769	1.16293	0.6715	no
AYM39_RS22235	hypothetical protein CDS	642.193	447.794	-0.520171	1.43413	0.70395	no
AYM39_RS22240	type-IV secretion system protein TraC CDS	340.662	279.266	-0.286703	1.21985	0.452	no
AYM39_RS22245	hypothetical protein CDS	337.083	237.38	-0.505904	1.42001	0.74135	no
AYM39_RS22250	hypothetical protein CDS	1438.41	1518.02	0.0777176	1.05535	0.8263	no
AYM39_RS22255	hypothetical protein CDS	1213.86	817.618	-0.570103	1.48463	0.03945	no
AYM39_RS22260	hypothetical protein CDS	896.085	826.261	-0.117039	1.08451	0.63265	no
AYM39_RS22265	hypothetical protein CDS	478.045	420.031	-0.186649	1.13812	0.44	no
AYM39_RS22270	hypothetical protein CDS	430.103	304.718	-0.497207	1.41148	0.2039	no
AYM39_RS22275	TraE protein CDS	445.027	294.341	-0.596406	1.51195	0.2772	no
AYM39_RS22280	conjugal transfer protein TraL CDS	352.566	472.639	0.422847	1.34057	0.6104	no
AYM39_RS22465	RelE/ParE family toxin CDS	9249.83	14950.2	0.692667	1.61627	0.00045	yes
AYM39_RS22290	hypothetical protein CDS	1191.95	992.716	-0.263876	1.2007	0.44365	no
AYM39_RS22295	exosortase family protein XrtM CDS	1999.97	1455.83	-0.458139	1.37377	0.1385	no
AYM39_RS21825	hypothetical protein CDS	1599.9	2600.22	0.700653	1.62524	0.0006	yes
AYM39_RS22305	hypothetical protein CDS	1517.89	1389.74	-0.127252	1.09221	0.6273	no
AYM39_RS22310	hypothetical protein CDS	1299.53	1307.09	0.00837131	1.00582	0.95695	no
AYM39_RS22315	hypothetical protein CDS	1043.06	1276.13	0.290954	1.22345	0.30305	no
AYM39_RS22320	integrase CDS	1430.02	1220.63	-0.228411	1.17154	0.33645	no
AYM39_RS21965	transposon DNA-invertase CDS	14241.6	23252	0.707242	1.63268	5e-05	yes
AYM39_RS22330	plasmid pRiA4b ORF-3 family protein CDS	3280.17	4163.74	0.344108	1.26937	0.12545	no
AYM39_RS22335	hypothetical protein CDS	1222.34	1250.73	0.0331203	1.02322	0.9496	no
AYM39_RS22665	PbsX family transcriptional regulator CDS	15121.3	24836	0.715851	1.64245	0.0067	yes
AYM39_RS22345	IS5/IS1182 family transposase CDS	16605.3	13790.4	-0.267987	1.20413	0.09	no
AYM39_RS22555	hypothetical protein CDS	1187.51	1959.87	0.722823	1.65041	0.0163	yes
AYM39_RS22355	histidine kinase CDS	21630.5	14970.5	-0.530938	1.44487	0.0453	no
AYM39_RS21730	IS5 family transposase CDS	2643.59	4428.78	0.744408	1.67529	5e-05	yes
AYM39_RS22365	DNA polymerase V subunit UmuC CDS	3873.52	3162.83	-0.292426	1.2247	0.0787	no
AYM39_RS22370	integrase CDS	2740.27	2391.39	-0.196469	1.14589	0.2467	no
AYM39_RS22375	IS256 family transposase CDS	0	0	0	1	1	no
AYM39_RS22380	hypothetical protein CDS	2610.01	2586.57	-0.0130134	1.00906	0.94445	no
AYM39_RS22385	integrase CDS	5081.87	4961.04	-0.034716	1.02436	0.83245	no
AYM39_RS23390	polymerase CDS	5157.95	8675.4	0.750133	1.68195	0.00235	yes
AYM39_RS21780	pilus assembly protein CDS	2407.26	4121.34	0.775722	1.71205	0.0031	yes
AYM39_RS21720	IS5 family transposase CDS	46634.4	79918.4	0.777134	1.71372	0.00965	yes
AYM39_RS21845	putative toxin-antitoxin system toxin component,PIN family CDS	7234.66	12586	0.798825	1.73968	0.0001	yes
AYM39_RS22410	hypothetical protein CDS	10922.1	12520.9	0.197087	1.14638	0.20795	no
AYM39_RS22670	hypothetical protein CDS	18261.7	31984.5	0.808548	1.75145	5e-05	yes
AYM39_RS22420	hypothetical protein CDS	9570.43	9796.8	0.033727	1.02365	0.88365	no
AYM39_RS22425	hypothetical protein CDS	7796.02	5858.34	-0.412247	1.33076	0.43785	no
AYM39_RS22340	DNA polymerase V subunit UmuC CDS	998.204	1841.49	0.883467	1.8448	5e-05	yes
AYM39_RS23460	hypothetical protein CDS	3310.71	2561.3	-0.370263	1.29259	0.06625	no
AYM39_RS22395	peptidase S24/S26A/S26B CDS	8148.96	15051	0.885175	1.84699	5e-05	yes
AYM39_RS22150	hypothetical protein CDS	3067.93	5890.34	0.941086	1.91997	0.0001	yes
AYM39_RS22415	ParA family protein CDS	4741.21	9277.85	0.968535	1.95685	0.0032	yes
AYM39_RS22450	hypothetical protein CDS	3358.5	2754.87	-0.285833	1.21911	0.0734	no
AYM39_RS22455	integrase CDS	4318.67	8555.38	0.986245	1.98102	5e-05	yes
AYM39_RS22680	kfra protein CDS	9223.24	18765.9	1.02476	2.03462	5e-05	yes
AYM39_RS23400	hypothetical protein CDS	12474.3	25423.1	1.02718	2.03804	5e-05	yes
AYM39_RS21950	hypothetical protein CDS	1200.45	2455.81	1.03262	2.04574	0.0029	yes
AYM39_RS22520	hypothetical protein CDS	4565.02	9370.52	1.03751	2.05268	0.0026	yes
AYM39_RS22475	hypothetical protein CDS	12680.2	16377.8	0.369162	1.2916	0.0281	no
AYM39_RS22080	HU family DNA-binding protein CDS	13259.6	28005.8	1.07869	2.11212	5e-05	yes
AYM39_RS21850	prevent-host-death protein CDS	11825.4	25102.8	1.08596	2.12279	0.0003	yes
AYM39_RS23395	hypothetical protein CDS	1423.1	3043.06	1.09648	2.13832	0.00415	yes
AYM39_RS21835	hypothetical protein CDS	4950.82	10649.3	1.10502	2.15102	5e-05	yes
AYM39_RS22495	IS256 family transposase CDS	10149.3	10064.1	-0.0121643	1.00847	0.93495	no
AYM39_RS23470	hypothetical protein CDS	5563.41	12047.3	1.11467	2.16545	5e-05	yes
AYM39_RS21810	WYL domain-containing protein CDS	4487.2	9768.53	1.12232	2.17697	5e-05	yes
AYM39_RS22585	hypothetical protein CDS	635.642	1385.19	1.1238	2.1792	0.0016	yes
AYM39_RS21925	hypothetical protein CDS	15422.3	33640	1.12516	2.18126	5e-05	yes
AYM39_RS21935	resolvase CDS	7882.58	17288.2	1.13305	2.19322	5e-05	yes
AYM39_RS22525	hypothetical protein CDS	11635.3	13753.2	0.241266	1.18203	0.44205	no
AYM39_RS22530	DNA-binding protein CDS	9330.63	10877.2	0.221264	1.16575	0.31045	no
AYM39_RS22535	DNA methyltransferase CDS	2462.32	3175.26	0.366858	1.28954	0.0301	no
AYM39_RS22500	hypothetical protein CDS	1502.82	3308.88	1.13867	2.20178	5e-05	yes
AYM39_RS21955	hypothetical protein CDS	462.173	1089.71	1.23744	2.3578	0.0108	yes
AYM39_RS22545	hypothetical protein CDS	9154.11	7432.15	-0.300641	1.23169	0.31485	no
AYM39_RS22550	RelE/ParE family toxin CDS	4005.74	4320.72	0.109204	1.07863	0.7336	no
AYM39_RS21920	transcriptional regulator CDS	13130.1	31598.3	1.26696	2.40654	5e-05	yes
AYM39_RS23410	GNAT family N-acetyltransferase CDS	840.365	2101.33	1.32221	2.50049	0.0002	yes
AYM39_RS22685	hypothetical protein CDS	817.296	2073.66	1.34325	2.53722	5e-05	yes
AYM39_RS22575	hypothetical protein CDS	503.149	761.605	0.598058	1.51368	0.31515	no
AYM39_RS22580	hypothetical protein CDS	390.18	715.88	0.875577	1.83474	0.16125	no
AYM39_RS22590	DNA repair protein CDS	1067.8	949.896	-0.168799	1.12412	0.57025	no
AYM39_RS22655	phage recombination protein Bet CDS	2346.67	6202.33	1.4022	2.64304	5e-05	yes
AYM39_RS22600	hypothetical protein CDS	439.594	299.017	-0.555944	1.47013	0.13525	no
AYM39_RS22605	hypothetical protein CDS	1981.36	3103.14	0.647241	1.56617	0.05655	no
AYM39_RS22610	hypothetical protein CDS	3119.45	2731.52	-0.191591	1.14202	0.36325	no
AYM39_RS22615	nitric oxide reductase activation protein CDS	1605.08	1762.25	0.134777	1.09792	0.43545	no
AYM39_RS22620	hypothetical protein CDS	1239.74	1303.54	0.0723886	1.05146	0.71245	no
AYM39_RS22625	hypothetical protein CDS	802.285	481.463	-0.73669	1.66635	0.06525	no
AYM39_RS22630	ATPase CDS	625.073	483.635	-0.370107	1.29245	0.17225	no
AYM39_RS22635	hypothetical protein CDS	1136.15	1180.25	0.0549479	1.03882	0.9313	no
AYM39_RS22640	hypothetical protein CDS	5101.77	5901.45	0.21007	1.15674	0.42185	no
AYM39_RS22645	endonuclease CDS	550.503	810.025	0.557216	1.47143	0.0287	no
AYM39_RS22650	hypothetical protein CDS	679.555	840.714	0.307025	1.23715	0.5611	no
AYM39_RS22390	hypothetical protein CDS	2627.56	7054	1.42472	2.68462	0.0001	yes
AYM39_RS22505	integrase CDS	4817.74	13170.8	1.45091	2.7338	5e-05	yes
AYM39_RS22435	ribbon-helix-helix protein, CopG family CDS	3476.17	9729.51	1.48487	2.79892	0.0003	yes
AYM39_RS22510	RelE/ParE family toxin CDS	6137.94	18670.1	1.6049	3.04175	0.0026	yes
AYM39_RS22095	transposase CDS	3742.12	11407.9	1.60811	3.04852	5e-05	yes
AYM39_RS22460	antitoxin CDS	13453	45772.8	1.76657	3.40244	5e-05	yes
AYM39_RS22490	hypothetical protein CDS	24729.2	87782	1.82771	3.54973	5e-05	yes
AYM39_RS22690	hypothetical protein CDS	808.595	683.492	-0.242491	1.18303	0.18125	no
AYM39_RS22695	hypothetical protein CDS	4411.85	2937.82	-0.58664	1.50175	0.2196	no
AYM39_RS22515	toxin-antitoxin system CDS	20754.1	74214.6	1.8383	3.57588	5e-05	yes
AYM39_RS22705	exosortase family protein XrtM CDS	1867.93	2070.9	0.148819	1.10866	0.64885	no
AYM39_RS22710	hypothetical protein CDS	2439.61	2280.59	-0.097244	1.06973	0.68	no
AYM39_RS22715	hypothetical protein CDS	2040.21	1818.47	-0.165992	1.12194	0.53935	no
AYM39_RS22720	hypothetical protein CDS	4886.33	6210.25	0.345901	1.27094	0.1117	no
AYM39_RS22725	hypothetical protein CDS	1078.38	810.239	-0.412446	1.33094	0.108	no
AYM39_RS22045	IS256 family transposase CDS	0	0	0	1	1	no
AYM39_RS23405	hypothetical protein CDS	3674.69	18647.8	2.34331	5.07466	5e-05	yes
AYM39_RS23485	ATP-binding protein CDS	685.914	961.267	0.486909	1.40144	0.34125	no
AYM39_RS23475	hypothetical protein CDS	96733.9	494747	2.3546	5.11452	5e-05	yes
AYM39_RS23425	addiction module antitoxin CDS	0	0	0	1	1	no
AYM39_RS21860	IS5/IS1182 family transposase CDS	127.852	86.8857	-0.557281	1.47149	1	no
AYM39_RS22735	DUF1508 domain-containing protein CDS	20110.6	146370	2.8636	7.27829	5e-05	yes
AYM39_RS21910	hypothetical protein CDS	6210.46	5669.94	-0.131368	1.09533	0.48095	no
